# Supplementary material for: The Effect of Different Agrotechnical Treatments on the Establishment of Miscanthus Hybrids in Soil Contaminated with Trace Metals
Source: Plants (Basel). 2022 Dec 25;12(1):98. doi: 10.3390/plants12010098 (PMC9823936; doi:10.3390/plants12010098)
Supplement: Supplementary file 1 [file plants-12-00098-s001.zip]

Archive with 1 entries (1 files):
- plants-2125145-supplementary.pdf
